# Supplementary material for: 2-Amino-3,4,5,6-tetra­fluoro­benzoic acid
Source: Acta Crystallogr Sect E Struct Rep Online. 2011 Jun 18;67(Pt 7):o1732. doi: 10.1107/S1600536811023087 (PMC3151811; doi:10.1107/S1600536811023087)
Supplement: Supplementary file 1 [file e-67-o1732-sup1.cif]

##############################################################################
#                                                                            #
# This CIF contains the data in a paper accepted for publication in          #
# Acta Crystallographica Section E. It conforms to the requirements of       #
# Notes for Authors for Acta Crystallographica Section E, and has been       #
# peer reviewed under the auspices of the IUCr Commission on Journals.       #
#                                                                            #
# Full details of the Crystallographic Information File format               #
# are given in the paper "The Crystallographic Information File (CIF):       #
# a New Standard Archive File for Crystallography" by S. R. Hall, F. H.      #
# Allen and I. D. Brown [Acta Cryst. (1991), A47, 655-685].                  #
#                                                                            #
# The current version of the core CIF dictionary is obtainable from          #
# ftp://ftp.iucr.org/pub/cif_core.dic.                                       #
#                                                                            #
# Software is freely available for graphical display of the structure(s)     #
# in this CIF. For information consult the CIF software page                 #
# http://www.iucr.org/resources/cif/software.                                #
#                                                                            #
# This file may be used for bona fide research purposes within the           #
# scientific community so long as proper attribution is given to the journal # 
# article from which it was obtained.                                        #
#                                                                            #
##############################################################################
data_global
_audit_creation_method
;
Olex2 1.1
(compiled 2011.02.15 svn.r1672, GUI svn.r3494)
;
_journal_date_recd_electronic     2011-05-23
_journal_date_accepted     2011-06-14
_journal_name_full     'Acta Crystallographica, Section E'
_journal_year     2011
_journal_volume     67
_journal_issue      7
_journal_page_first     o1732
_journal_page_last     o1732
_journal_paper_category     QO
_journal_coeditor_code     ZS2117
_publ_contact_author_name     'Shi-Hai Xu'
_publ_contact_author_address
;
Department of Chemistry
Jinan University
Guangzhou 510632
People's Republic of China
;
_publ_contact_author_email     'txush@jnu.edu.cn'
_publ_contact_author_fax     ?
_publ_contact_author_phone     '+862085228856'
_publ_section_title
;
2-Amino-3,4,5,6-tetrafluorobenzoic acid
;
loop_
    _publ_author_name
    _publ_author_footnote
    _publ_author_address
    'Liao, Xiao-Jian' .
;
Department of Chemistry
Jinan University
Guangzhou 510632
People's Republic of China
;
    'Guo, Wei' .
;
Department of Chemistry
Jinan University
Guangzhou 510632
People's Republic of China
;
    'Xu, Shi-Hai' .
;
Department of Chemistry
Jinan University
Guangzhou 510632
People's Republic of China
;
_chemical_name_systematic
;
2-Amino-3,4,5,6-tetrafluorobenzoic acid
;
_chemical_name_common     ?
_chemical_formula_moiety     'C7 H3 F4 N O2'
_chemical_formula_sum     'C7 H3 F4 N O2'
_chemical_formula_iupac     'C7 H3 F4 N O2'
_chemical_formula_weight     209.10
_chemical_melting_point     ?
_space_group_crystal_system     triclinic
_space_group_name_H-M_alt     'P -1'
_space_group_name_Hall     '-P 1'
loop_
    _space_group_symop_id
    _space_group_symop_operation_xyz
    1 'x, y, z'
    2 '-x, -y, -z'
_cell_length_a     11.0367(11)
_cell_length_b     11.3664(11)
_cell_length_c     12.5702(12)
_cell_angle_alpha     80.378(8)
_cell_angle_beta     79.764(8)
_cell_angle_gamma     82.011(8)
_cell_volume     1520.2(3)
_cell_formula_units_Z     8
_cell_measurement_reflns_used     4167
_cell_measurement_theta_min     3.6089
_cell_measurement_theta_max     62.7317
_cell_measurement_temperature     295.0
_exptl_crystal_description     plate
_exptl_crystal_colour     'pale yellow'
_exptl_crystal_size_max     0.50
_exptl_crystal_size_mid     0.30
_exptl_crystal_size_min     0.15
_exptl_crystal_density_diffrn     1.827
_exptl_crystal_density_meas     ?
_exptl_crystal_density_method     'not measured'
_exptl_crystal_F_000     832
_exptl_absorpt_coefficient_mu     1.791
_exptl_absorpt_correction_type     multi-scan
_exptl_absorpt_process_details     '(CrysAlis PRO; Oxford Diffraction, 2010)'
_exptl_absorpt_correction_T_min     0.3922
_exptl_absorpt_correction_T_max     1.0000
_exptl_special_details
;
;
_diffrn_ambient_temperature     295.0
_diffrn_radiation_type     'Cu K\a'
_diffrn_radiation_wavelength     1.5418
_diffrn_radiation_monochromator     mirror
_diffrn_measurement_device_type
                        'Oxford Diffraction Xcalibur Sapphire3 Gemini ultra CCD'
_diffrn_measurement_method     \w
_diffrn_detector_area_resol_mean     16.0288
_diffrn_reflns_number     8708
_diffrn_reflns_av_R_equivalents     0.0314
_diffrn_reflns_theta_min     3.61
_diffrn_reflns_theta_max     62.82
_diffrn_reflns_theta_full     62.82
_diffrn_measured_fraction_theta_max     0.978
_diffrn_measured_fraction_theta_full     0.978
_diffrn_reflns_limit_h_min     -12
_diffrn_reflns_limit_h_max     12
_diffrn_reflns_limit_k_min     -12
_diffrn_reflns_limit_k_max     13
_diffrn_reflns_limit_l_min     -14
_diffrn_reflns_limit_l_max     14
_diffrn_standards_number     0
_diffrn_standards_interval_count     ?
_diffrn_standards_interval_time     ?
_diffrn_standards_decay_%     ?
_refine_special_details
;
 Refinement of F^2^ against ALL reflections.  The weighted R-factor wR and
 goodness of fit S are based on F^2^, conventional R-factors R are based
 on F, with F set to zero for negative F^2^. The threshold expression of
 F^2^ > 2sigma(F^2^) is used only for calculating R-factors(gt) etc. and is
 not relevant to the choice of reflections for refinement.  R-factors based
 on F^2^ are statistically about twice as large as those based on F, and R-
 factors based on ALL data will be even larger.
;
_reflns_number_total     4791
_reflns_number_gt     3521
_reflns_threshold_expression     I>2\s(I)
_refine_ls_structure_factor_coef     Fsqd
_refine_ls_matrix_type     full
_refine_ls_R_factor_all     0.0745
_refine_ls_R_factor_gt     0.0566
_refine_ls_wR_factor_gt     0.1585
_refine_ls_wR_factor_ref     0.1774
_refine_ls_goodness_of_fit_ref     1.051
_refine_ls_restrained_S_all     1.051
_refine_ls_number_reflns     4791
_refine_ls_number_parameters     533
_refine_ls_number_restraints     16
_refine_ls_hydrogen_treatment     mixed
_refine_ls_weighting_scheme     calc
_refine_ls_weighting_details
         'calc w=1/[\s^2^(Fo^2^)+(0.0935P)^2^+0.6844P] where P=(Fo^2^+2Fc^2^)/3'
_atom_sites_solution_hydrogens     geom
_atom_sites_solution_primary     direct
_atom_sites_solution_secondary     difmap
_refine_ls_shift/su_max     0.000
_refine_ls_shift/su_mean     0.000
_refine_diff_density_max     0.432
_refine_diff_density_min     -0.241
_refine_ls_extinction_method     none
_refine_ls_extinction_coef     ?
loop_
    _atom_type_symbol
    _atom_type_description
    _atom_type_scat_dispersion_real
    _atom_type_scat_dispersion_imag
    _atom_type_scat_source
    'C' 'C' 0.0181 0.0091
                         'International Tables Vol C Tables 4.2.6.8 and 6.1.1.4'
    'H' 'H' 0.0000 0.0000
                         'International Tables Vol C Tables 4.2.6.8 and 6.1.1.4'
    'O' 'O' 0.0492 0.0322
                         'International Tables Vol C Tables 4.2.6.8 and 6.1.1.4'
    'N' 'N' 0.0311 0.0180
                         'International Tables Vol C Tables 4.2.6.8 and 6.1.1.4'
    'F' 'F' 0.0727 0.0534
                         'International Tables Vol C Tables 4.2.6.8 and 6.1.1.4'
_computing_data_collection     'CrysAlis PRO (Oxford Diffraction, 2010)'
_computing_cell_refinement     'CrysAlis PRO (Oxford Diffraction, 2010)'
_computing_data_reduction     'CrysAlis PRO (Oxford Diffraction, 2010)'
_computing_structure_solution     'SHELXS97 (Sheldrick, 2008)'
_computing_structure_refinement     'SHELXL97 (Sheldrick, 2008)'
_computing_molecular_graphics     'OLEX2 (Dolomanov <i>et al.</i>, 2009)'
_computing_publication_material     'OLEX2 (Dolomanov <i>et al.</i>, 2009)'
loop_
    _atom_site_type_symbol
    _atom_site_label
    _atom_site_fract_x
    _atom_site_fract_y
    _atom_site_fract_z
    _atom_site_U_iso_or_equiv
    _atom_site_adp_type
    _atom_site_calc_flag
    _atom_site_refinement_flags
    _atom_site_occupancy
    _atom_site_symmetry_multiplicity
    _atom_site_disorder_assembly
    _atom_site_disorder_group
    F F16 0.18790(19) 0.2980(2) 0.63873(16) 0.0672(6) Uani d . 1 1 . .
    F F13 -0.0401(2) 0.42992(19) 0.28267(16) 0.0682(6) Uani d . 1 1 . .
    F F14 0.1447(2) 0.54588(19) 0.30496(17) 0.0701(6) Uani d . 1 1 . .
    O O8 -0.1849(2) 0.2707(2) 0.3563(2) 0.0632(7) Uani d . 1 1 . .
    H H8 -0.2349 0.2248 0.3531 0.095 Uiso calc R 1 1 . .
    F F15 0.2604(2) 0.4812(2) 0.48248(19) 0.0747(6) Uani d . 1 1 . .
    O O5 -0.1389(2) 0.1291(2) 0.49241(19) 0.0622(7) Uani d . 1 1 . .
    C C22 0.0365(3) 0.2621(3) 0.5411(2) 0.0441(7) Uani d D 1 1 . .
    N N3 0.0065(3) 0.1737(3) 0.6245(2) 0.0581(8) Uani d D 1 1 . .
    C C32 0.1097(3) 0.4535(3) 0.3810(3) 0.0502(8) Uani d . 1 1 . .
    C C33 -0.1201(3) 0.2250(3) 0.4350(2) 0.0470(7) Uani d . 1 1 . .
    C C34 -0.0239(3) 0.2952(3) 0.4488(2) 0.0443(7) Uani d . 1 1 . .
    C C37 0.0151(3) 0.3923(3) 0.3714(2) 0.0456(7) Uani d . 1 1 . .
    C C42 0.1311(3) 0.3284(3) 0.5489(3) 0.0491(8) Uani d . 1 1 . .
    C C51 0.1684(3) 0.4208(3) 0.4715(3) 0.0524(8) Uani d . 1 1 . .
    F F8 0.3963(2) 0.21194(19) 0.48315(16) 0.0667(6) Uani d . 1 1 . .
    O O9 0.2802(2) 0.0302(2) 0.5375(2) 0.0615(6) Uani d . 1 1 . .
    H H9 0.2341 -0.0183 0.5317 0.092 Uiso calc R 1 1 . .
    O O7 0.3410(2) -0.1190(2) 0.6616(2) 0.0627(7) Uani d . 1 1 . .
    F F5 0.6708(2) 0.0512(2) 0.8060(2) 0.0892(8) Uani d . 1 1 . .
    F F6 0.6953(2) 0.2663(2) 0.6819(2) 0.0787(7) Uani d . 1 1 . .
    F F7 0.5568(2) 0.3471(2) 0.5210(2) 0.0827(7) Uani d . 1 1 . .
    C C28 0.4414(3) 0.0572(3) 0.6287(2) 0.0462(7) Uani d . 1 1 . .
    C C35 0.5150(3) 0.0154(3) 0.7126(3) 0.0531(8) Uani d D 1 1 . .
    C C40 0.5419(3) 0.2401(3) 0.5830(3) 0.0577(9) Uani d . 1 1 . .
    C C44 0.5992(3) 0.0896(3) 0.7262(3) 0.0601(9) Uani d . 1 1 . .
    C C47 0.3507(3) -0.0174(3) 0.6118(2) 0.0469(7) Uani d . 1 1 . .
    C C49 0.4586(3) 0.1696(3) 0.5659(3) 0.0498(8) Uani d . 1 1 . .
    N N2 0.5075(4) -0.0899(3) 0.7795(3) 0.0833(12) Uani d D 1 1 . .
    C C56 0.6129(3) 0.1984(3) 0.6649(3) 0.0583(9) Uani d . 1 1 . .
    F F4 0.0302(2) 0.94676(19) 0.75391(15) 0.0700(6) Uani d . 1 1 . .
    O O11 0.1722(2) 1.0628(2) 0.82373(17) 0.0570(6) Uani d . 1 1 . .
    H H11 0.2109 1.1185 0.8268 0.085 Uiso calc R 1 1 . .
    O O4 0.2335(2) 0.9962(2) 0.98460(19) 0.0594(6) Uani d . 1 1 . .
    F F3 -0.1220(2) 0.7811(2) 0.78819(17) 0.0745(6) Uani d . 1 1 . .
    F F2 -0.1394(2) 0.6232(2) 0.97776(19) 0.0815(7) Uani d . 1 1 . .
    F F1 -0.0109(2) 0.6443(2) 1.13507(17) 0.0810(7) Uani d . 1 1 . .
    N N1 0.1387(3) 0.8133(3) 1.1147(2) 0.0620(8) Uani d D 1 1 . .
    C C29 0.0014(3) 0.7205(3) 1.0410(3) 0.0543(8) Uani d . 1 1 . .
    C C31 0.0926(3) 0.8903(3) 0.9301(2) 0.0432(7) Uani d . 1 1 . .
    C C36 0.0799(3) 0.8091(3) 1.0291(2) 0.0471(7) Uani d D 1 1 . .
    C C39 -0.0549(3) 0.7890(3) 0.8658(3) 0.0544(8) Uani d . 1 1 . .
    C C41 -0.0645(3) 0.7095(3) 0.9618(3) 0.0565(9) Uani d . 1 1 . .
    C C43 0.0231(3) 0.8750(3) 0.8509(2) 0.0473(7) Uani d . 1 1 . .
    C C46 0.1720(3) 0.9855(3) 0.9152(2) 0.0464(7) Uani d . 1 1 . .
    F F12 0.4204(2) 0.75684(19) -0.01077(18) 0.0705(6) Uani d . 1 1 . .
    F F11 0.2839(2) 0.5761(2) 0.0206(2) 0.0766(7) Uani d . 1 1 . .
    O O10 0.6074(3) 0.8442(2) 0.0225(2) 0.0687(7) Uani d . 1 1 . .
    H H10 0.6552 0.8943 0.0195 0.103 Uiso calc R 1 1 . .
    O O1 0.6965(2) 0.7627(2) 0.1668(2) 0.0632(7) Uani d . 1 1 . .
    C C26 0.5475(3) 0.6595(3) 0.1206(2) 0.0451(7) Uani d . 1 1 . .
    F F10 0.3353(2) 0.3778(2) 0.1668(2) 0.0847(7) Uani d . 1 1 . .
    F F9 0.5247(3) 0.3629(2) 0.2782(2) 0.1045(10) Uani d . 1 1 . .
    C C38 0.4484(3) 0.6618(3) 0.0631(3) 0.0487(8) Uani d . 1 1 . .
    N N4 0.6652(4) 0.5390(3) 0.2570(3) 0.0928(14) Uani d D 1 1 . .
    C C48 0.3770(3) 0.5711(3) 0.0787(3) 0.0544(8) Uani d . 1 1 . .
    C C50 0.6226(3) 0.7589(3) 0.1051(3) 0.0497(8) Uani d . 1 1 . .
    C C53 0.5726(4) 0.5559(3) 0.1963(3) 0.0582(9) Uani d D 1 1 . .
    C C54 0.4979(4) 0.4638(3) 0.2087(3) 0.0660(10) Uani d . 1 1 . .
    C C55 0.4029(4) 0.4695(3) 0.1527(3) 0.0597(9) Uani d . 1 1 . .
    H H3A 0.059(3) 0.147(3) 0.667(2) 0.072 Uiso d D 1 1 . .
    H H3B -0.039(3) 0.123(3) 0.615(3) 0.072 Uiso d D 1 1 . .
    H H2A 0.551(3) -0.113(3) 0.828(2) 0.100 Uiso d D 1 1 . .
    H H2B 0.463(3) -0.140(2) 0.768(3) 0.100 Uiso d D 1 1 . .
    H H1A 0.129(3) 0.760(3) 1.1720(19) 0.074 Uiso d D 1 1 . .
    H H1B 0.186(3) 0.866(3) 1.112(3) 0.074 Uiso d D 1 1 . .
    H H4A 0.681(3) 0.476(2) 0.299(3) 0.107 Uiso d D 1 1 . .
    H H4B 0.713(3) 0.595(2) 0.249(3) 0.107 Uiso d D 1 1 . .
loop_
    _atom_site_aniso_label
    _atom_site_aniso_U_11
    _atom_site_aniso_U_22
    _atom_site_aniso_U_33
    _atom_site_aniso_U_12
    _atom_site_aniso_U_13
    _atom_site_aniso_U_23
    F16 0.0711(13) 0.0830(14) 0.0560(11) -0.0196(11) -0.0327(10) -0.0008(10)
    F13 0.0819(14) 0.0688(13) 0.0578(11) -0.0236(11) -0.0350(10) 0.0176(10)
    F14 0.0769(14) 0.0623(13) 0.0693(13) -0.0277(11) -0.0150(11) 0.0155(10)
    O8 0.0711(16) 0.0587(15) 0.0679(15) -0.0207(12) -0.0400(13) 0.0094(12)
    F15 0.0702(14) 0.0751(14) 0.0891(15) -0.0329(11) -0.0289(11) -0.0035(12)
    O5 0.0732(16) 0.0615(15) 0.0586(14) -0.0300(13) -0.0300(12) 0.0119(12)
    C22 0.0460(17) 0.0459(17) 0.0392(15) -0.0039(14) -0.0091(13) -0.0018(13)
    N3 0.0614(18) 0.0679(19) 0.0467(15) -0.0201(15) -0.0227(13) 0.0121(14)
    C32 0.0527(19) 0.0426(17) 0.0533(18) -0.0106(15) -0.0077(15) 0.0028(15)
    C33 0.0510(18) 0.0487(18) 0.0421(16) -0.0080(15) -0.0120(14) -0.0019(14)
    C34 0.0477(17) 0.0444(17) 0.0414(15) -0.0077(14) -0.0125(13) 0.0001(13)
    C37 0.0526(18) 0.0442(17) 0.0402(16) -0.0077(14) -0.0163(13) 0.0046(13)
    C42 0.0504(18) 0.0532(19) 0.0455(16) -0.0057(15) -0.0171(14) -0.0023(15)
    C51 0.0479(18) 0.055(2) 0.0574(19) -0.0131(15) -0.0134(15) -0.0069(16)
    F8 0.0722(13) 0.0644(13) 0.0647(12) -0.0157(10) -0.0253(10) 0.0096(10)
    O9 0.0639(15) 0.0617(15) 0.0664(15) -0.0199(12) -0.0318(12) 0.0028(12)
    O7 0.0704(16) 0.0519(14) 0.0726(15) -0.0180(12) -0.0341(13) 0.0049(12)
    F5 0.0981(18) 0.0973(18) 0.0898(16) -0.0335(14) -0.0588(14) 0.0020(14)
    F6 0.0734(14) 0.0865(16) 0.0894(15) -0.0374(12) -0.0187(12) -0.0206(13)
    F7 0.0925(17) 0.0697(14) 0.0882(16) -0.0367(13) -0.0184(13) 0.0091(12)
    C28 0.0464(17) 0.0485(18) 0.0459(17) -0.0093(14) -0.0086(14) -0.0083(14)
    C35 0.059(2) 0.054(2) 0.0506(18) -0.0128(16) -0.0177(15) -0.0036(15)
    C40 0.062(2) 0.052(2) 0.060(2) -0.0190(17) -0.0034(17) -0.0053(16)
    C44 0.064(2) 0.068(2) 0.056(2) -0.0163(19) -0.0233(17) -0.0101(18)
    C47 0.0461(17) 0.0507(19) 0.0457(16) -0.0047(14) -0.0126(13) -0.0069(15)
    C49 0.0493(18) 0.056(2) 0.0443(16) -0.0094(15) -0.0093(14) -0.0033(15)
    N2 0.108(3) 0.072(2) 0.084(2) -0.037(2) -0.061(2) 0.0190(19)
    C56 0.055(2) 0.066(2) 0.060(2) -0.0208(17) -0.0073(16) -0.0166(18)
    F4 0.1041(17) 0.0657(13) 0.0480(11) -0.0320(12) -0.0316(11) 0.0086(9)
    O11 0.0755(16) 0.0548(14) 0.0449(12) -0.0271(12) -0.0167(11) 0.0045(10)
    O4 0.0715(16) 0.0568(14) 0.0564(13) -0.0259(12) -0.0274(12) 0.0074(11)
    F3 0.0953(16) 0.0776(14) 0.0655(13) -0.0313(12) -0.0364(12) -0.0099(11)
    F2 0.0936(17) 0.0807(15) 0.0808(15) -0.0517(13) -0.0238(12) 0.0036(12)
    F1 0.0971(17) 0.0848(16) 0.0630(13) -0.0440(13) -0.0275(12) 0.0279(12)
    N1 0.069(2) 0.077(2) 0.0442(15) -0.0264(16) -0.0210(14) 0.0075(15)
    C29 0.059(2) 0.058(2) 0.0457(17) -0.0195(17) -0.0085(15) 0.0060(15)
    C31 0.0484(17) 0.0452(17) 0.0376(15) -0.0105(14) -0.0079(13) -0.0051(13)
    C36 0.0507(18) 0.0489(18) 0.0426(16) -0.0084(15) -0.0100(13) -0.0043(14)
    C39 0.063(2) 0.060(2) 0.0478(18) -0.0139(17) -0.0203(15) -0.0117(16)
    C41 0.061(2) 0.053(2) 0.059(2) -0.0229(17) -0.0120(16) -0.0037(16)
    C43 0.061(2) 0.0457(17) 0.0366(15) -0.0092(15) -0.0140(14) -0.0014(13)
    C46 0.0519(18) 0.0437(17) 0.0436(16) -0.0070(14) -0.0087(14) -0.0043(14)
    F12 0.0690(13) 0.0618(13) 0.0836(14) -0.0162(10) -0.0357(11) 0.0138(11)
    F11 0.0623(13) 0.0722(14) 0.1048(17) -0.0188(11) -0.0332(12) -0.0095(13)
    O10 0.0822(18) 0.0604(15) 0.0701(16) -0.0318(13) -0.0379(14) 0.0190(13)
    O1 0.0750(16) 0.0601(15) 0.0614(14) -0.0257(13) -0.0317(13) 0.0084(12)
    C26 0.0489(17) 0.0449(17) 0.0435(16) -0.0083(14) -0.0119(13) -0.0044(14)
    F10 0.0967(18) 0.0647(14) 0.1022(17) -0.0426(13) -0.0251(14) -0.0014(13)
    F9 0.155(3) 0.0682(15) 0.1023(19) -0.0487(17) -0.0663(18) 0.0320(14)
    C38 0.0496(18) 0.0476(18) 0.0487(17) -0.0077(15) -0.0109(14) -0.0010(14)
    N4 0.129(3) 0.061(2) 0.105(3) -0.040(2) -0.079(3) 0.028(2)
    C48 0.0472(19) 0.059(2) 0.062(2) -0.0116(16) -0.0123(15) -0.0159(17)
    C50 0.0506(18) 0.0513(19) 0.0488(17) -0.0112(15) -0.0113(14) -0.0038(15)
    C53 0.070(2) 0.056(2) 0.0538(19) -0.0184(18) -0.0208(17) -0.0015(16)
    C54 0.094(3) 0.049(2) 0.058(2) -0.023(2) -0.0221(19) 0.0061(17)
    C55 0.068(2) 0.051(2) 0.064(2) -0.0235(17) -0.0069(18) -0.0102(17)
_geom_special_details
;
 All esds (except the esd in the dihedral angle between two l.s. planes)
 are estimated using the full covariance matrix.  The cell esds are taken
 into account individually in the estimation of esds in distances, angles
 and torsion angles; correlations between esds in cell parameters are only
 used when they are defined by crystal symmetry.  An approximate (isotropic)
 treatment of cell esds is used for estimating esds involving l.s. planes.
;
loop_
    _geom_bond_atom_site_label_1
    _geom_bond_atom_site_label_2
    _geom_bond_site_symmetry_2
    _geom_bond_distance
    _geom_bond_publ_flag
    F16 C42 . 1.360(3) ?
    F13 C37 . 1.344(3) ?
    F14 C32 . 1.346(4) ?
    O8 H8 . 0.8200 ?
    O8 C33 . 1.318(4) ?
    F15 C51 . 1.341(4) ?
    O5 C33 . 1.224(4) ?
    C22 N3 . 1.354(4) ?
    C22 C34 . 1.412(4) ?
    C22 C42 . 1.396(5) ?
    N3 H3A . 0.855(17) ?
    N3 H3B . 0.854(17) ?
    C32 C37 . 1.365(5) ?
    C32 C51 . 1.381(5) ?
    C33 C34 . 1.463(4) ?
    C34 C37 . 1.405(4) ?
    C42 C51 . 1.361(5) ?
    F8 C49 . 1.335(4) ?
    O9 H9 . 0.8200 ?
    O9 C47 . 1.320(4) ?
    O7 C47 . 1.228(4) ?
    F5 C44 . 1.363(4) ?
    F6 C56 . 1.337(4) ?
    F7 C40 . 1.344(4) ?
    C28 C35 . 1.424(4) ?
    C28 C47 . 1.462(4) ?
    C28 C49 . 1.403(5) ?
    C35 C44 . 1.388(5) ?
    C35 N2 . 1.347(5) ?
    C40 C49 . 1.367(5) ?
    C40 C56 . 1.385(5) ?
    C44 C56 . 1.356(5) ?
    N2 H2A . 0.829(17) ?
    N2 H2B . 0.851(17) ?
    F4 C43 . 1.345(3) ?
    O11 H11 . 0.8200 ?
    O11 C46 . 1.325(4) ?
    O4 C46 . 1.227(4) ?
    F3 C39 . 1.346(4) ?
    F2 C41 . 1.337(4) ?
    F1 C29 . 1.341(4) ?
    N1 C36 . 1.362(4) ?
    N1 H1A . 0.859(17) ?
    N1 H1B . 0.846(17) ?
    C29 C36 . 1.390(5) ?
    C29 C41 . 1.364(5) ?
    C31 C36 . 1.417(4) ?
    C31 C43 . 1.406(4) ?
    C31 C46 . 1.454(4) ?
    C39 C41 . 1.379(5) ?
    C39 C43 . 1.360(5) ?
    F12 C38 . 1.341(4) ?
    F11 C48 . 1.353(4) ?
    O10 H10 . 0.8200 ?
    O10 C50 . 1.314(4) ?
    O1 C50 . 1.229(4) ?
    C26 C38 . 1.410(5) ?
    C26 C50 . 1.460(4) ?
    C26 C53 . 1.413(5) ?
    F10 C55 . 1.334(4) ?
    F9 C54 . 1.353(4) ?
    C38 C48 . 1.351(5) ?
    N4 C53 . 1.356(5) ?
    N4 H4A . 0.827(17) ?
    N4 H4B . 0.869(17) ?
    C48 C55 . 1.388(5) ?
    C53 C54 . 1.393(5) ?
    C54 C55 . 1.352(5) ?
loop_
    _geom_angle_atom_site_label_1
    _geom_angle_atom_site_label_2
    _geom_angle_atom_site_label_3
    _geom_angle_site_symmetry_1
    _geom_angle_site_symmetry_3
    _geom_angle
    _geom_angle_publ_flag
    C33 O8 H8 . . 109.5 ?
    N3 C22 C34 . . 124.9(3) ?
    N3 C22 C42 . . 117.6(3) ?
    C42 C22 C34 . . 117.4(3) ?
    C22 N3 H3A . . 118(2) ?
    C22 N3 H3B . . 119(2) ?
    H3A N3 H3B . . 115(3) ?
    F14 C32 C37 . . 121.1(3) ?
    F14 C32 C51 . . 119.9(3) ?
    C37 C32 C51 . . 119.0(3) ?
    O8 C33 C34 . . 116.0(3) ?
    O5 C33 O8 . . 121.8(3) ?
    O5 C33 C34 . . 122.2(3) ?
    C22 C34 C33 . . 119.3(3) ?
    C37 C34 C22 . . 117.9(3) ?
    C37 C34 C33 . . 122.7(3) ?
    F13 C37 C32 . . 116.2(3) ?
    F13 C37 C34 . . 121.0(3) ?
    C32 C37 C34 . . 122.8(3) ?
    F16 C42 C22 . . 117.5(3) ?
    F16 C42 C51 . . 119.2(3) ?
    C51 C42 C22 . . 123.3(3) ?
    F15 C51 C32 . . 119.5(3) ?
    F15 C51 C42 . . 121.0(3) ?
    C42 C51 C32 . . 119.5(3) ?
    C47 O9 H9 . . 109.5 ?
    C35 C28 C47 . . 119.2(3) ?
    C49 C28 C35 . . 118.2(3) ?
    C49 C28 C47 . . 122.6(3) ?
    C44 C35 C28 . . 117.2(3) ?
    N2 C35 C28 . . 124.5(3) ?
    N2 C35 C44 . . 118.3(3) ?
    F7 C40 C49 . . 121.2(3) ?
    F7 C40 C56 . . 120.2(3) ?
    C49 C40 C56 . . 118.6(3) ?
    F5 C44 C35 . . 118.1(3) ?
    C56 C44 F5 . . 118.6(3) ?
    C56 C44 C35 . . 123.3(3) ?
    O9 C47 C28 . . 116.0(3) ?
    O7 C47 O9 . . 121.3(3) ?
    O7 C47 C28 . . 122.8(3) ?
    F8 C49 C28 . . 121.3(3) ?
    F8 C49 C40 . . 116.1(3) ?
    C40 C49 C28 . . 122.6(3) ?
    C35 N2 H2A . . 123(2) ?
    C35 N2 H2B . . 120(2) ?
    H2A N2 H2B . . 117(3) ?
    F6 C56 C40 . . 119.2(3) ?
    F6 C56 C44 . . 120.7(3) ?
    C44 C56 C40 . . 120.2(3) ?
    C46 O11 H11 . . 109.5 ?
    C36 N1 H1A . . 120(2) ?
    C36 N1 H1B . . 121(2) ?
    H1A N1 H1B . . 119(3) ?
    F1 C29 C36 . . 118.3(3) ?
    F1 C29 C41 . . 119.1(3) ?
    C41 C29 C36 . . 122.6(3) ?
    C36 C31 C46 . . 120.2(3) ?
    C43 C31 C36 . . 116.8(3) ?
    C43 C31 C46 . . 123.0(3) ?
    N1 C36 C29 . . 117.5(3) ?
    N1 C36 C31 . . 124.0(3) ?
    C29 C36 C31 . . 118.5(3) ?
    F3 C39 C41 . . 120.3(3) ?
    F3 C39 C43 . . 120.7(3) ?
    C43 C39 C41 . . 119.0(3) ?
    F2 C41 C29 . . 120.2(3) ?
    F2 C41 C39 . . 120.1(3) ?
    C29 C41 C39 . . 119.7(3) ?
    F4 C43 C31 . . 121.1(3) ?
    F4 C43 C39 . . 115.5(3) ?
    C39 C43 C31 . . 123.4(3) ?
    O11 C46 C31 . . 116.6(3) ?
    O4 C46 O11 . . 121.3(3) ?
    O4 C46 C31 . . 122.0(3) ?
    C50 O10 H10 . . 109.5 ?
    C38 C26 C50 . . 122.7(3) ?
    C38 C26 C53 . . 117.4(3) ?
    C53 C26 C50 . . 119.9(3) ?
    F12 C38 C26 . . 120.4(3) ?
    F12 C38 C48 . . 116.6(3) ?
    C48 C38 C26 . . 123.0(3) ?
    C53 N4 H4A . . 123(2) ?
    C53 N4 H4B . . 118(2) ?
    H4A N4 H4B . . 118(3) ?
    F11 C48 C55 . . 119.7(3) ?
    C38 C48 F11 . . 121.1(3) ?
    C38 C48 C55 . . 119.2(3) ?
    O10 C50 C26 . . 116.9(3) ?
    O1 C50 O10 . . 121.6(3) ?
    O1 C50 C26 . . 121.5(3) ?
    N4 C53 C26 . . 124.7(3) ?
    N4 C53 C54 . . 117.5(3) ?
    C54 C53 C26 . . 117.8(3) ?
    F9 C54 C53 . . 117.9(3) ?
    C55 C54 F9 . . 118.9(3) ?
    C55 C54 C53 . . 123.2(3) ?
    F10 C55 C48 . . 119.9(3) ?
    F10 C55 C54 . . 120.7(3) ?
    C54 C55 C48 . . 119.4(3) ?
loop_
    _geom_hbond_atom_site_label_D
    _geom_hbond_atom_site_label_H
    _geom_hbond_atom_site_label_A
    _geom_hbond_site_symmetry_A
    _geom_hbond_distance_DH
    _geom_hbond_distance_HA
    _geom_hbond_distance_DA
    _geom_hbond_angle_DHA
    _geom_hbond_publ_flag
    N1 H1A F1 . 0.86(3) 2.31(3) 2.655(4) 104(2) no
    N1 H1B O4 . 0.84(3) 2.04(4) 2.637(4) 128(3) yes
    N1 H1B F5 2_667 0.84(3) 2.40(3) 3.154(4) 150(3) yes
    N2 H2A F5 . 0.83(3) 2.39(3) 2.670(5) 101(2) no
    N2 H2A O10 1_546 0.83(3) 2.58(3) 3.363(5) 158(3) yes
    N2 H2B O7 . 0.85(3) 2.03(4) 2.643(5) 129(3) yes
    N3 H3A F4 1_545 0.85(3) 2.39(3) 2.816(4) 112(3) no
    N3 H3A F16 . 0.85(3) 2.32(3) 2.652(4) 104(2) no
    N3 H3A O11 1_545 0.85(3) 2.50(3) 3.337(4) 167(3) yes
    N3 H3B O5 . 0.85(3) 2.04(4) 2.654(4) 129(3) yes
    N4 H4A F9 . 0.83(3) 2.36(3) 2.650(5) 101(3) no
    N4 H4B O1 . 0.86(3) 2.01(3) 2.648(4) 130(3) yes
    N4 H4B F16 2_666 0.86(3) 2.48(3) 3.191(5) 140(3) yes
    O9 H9 O5 2_556 0.82 1.84 2.660(3) 175 yes
    O10 H10 O4 2_676 0.82 1.86 2.675(4) 178 yes
    O11 H11 O1 2_676 0.82 1.82 2.643(3) 177 yes
